# Supplementary material for: Reverse Total Shoulder Arthroplasty in Patients with Os Acromiale: A Systematic Review of Clinical and Radiographic Outcomes
Source: J Clin Med. 2025 Jun 3;14(11):3935. doi: 10.3390/jcm14113935 (PMC12156067; doi:10.3390/jcm14113935)
Supplement: Supplementary file 1 [file jcm-14-03935-s001.zip]

Archive with 2 entries (2 files):
- PRISMA FLOW CHART.pdf
- PRISMA_2020_checklist.pdf
